# Supplementary material for: Molecular characterization of early-stage multi-primary lung adenocarcinoma by transcriptome sequencing—a retrospective study
Source: PeerJ. 2026 Jan 15;14:e20617. doi: 10.7717/peerj.20617 (PMC12812280; doi:10.7717/peerj.20617)
Supplement: Supplemental Information 4 — The raw data for Table 2. [file peerj-14-20617-s004.xls]

## Sheet: Sheet1
Number	Sex	Age, years	Smoking history,years	Tumor site	Tumor size（cm）
S1	female	65	No	RLL	2.8*1.3*1.6
S2	female	53	No	LUL	1.5*1.5
S3	female	64	No	LLL	1.9*1.8
S4	male	55	15	RLL	1.5*1.2
S5	female	56	No	LLL	2.2*1.2*2
S6	female	52	No	LLL	2.2*1.9*1.5
S7	male	71	40	RML	1.6*0.9
S8	female	65	No	RUL	2.8*2.4
M1	female	66	No	LLL	1.7*1.4*1.4
				RML	2.3*1.6
M2	female	70	No	LUL	2.5*1.8
				RUL	1.2*1.1
M3	female	55	No	LUL	1.7*1.2*1.4
				RUL	2.4*2.2*1.5
M4	male	59	40	LLL	1.7*1.5
				RUL	2.8*2.6
M5	female	60	No	LUL	1.5*1.2*1.5
				RLL	1.1*1.0
M6	male	57	20	LLL	1.9*1.4
				RLL	1*0.7
M7	female	48	No	LUL	2*1.8
				LLL	1*0.8
M8	male	55	40	LUL	1.6*1.2*1.6
				RUL	1.7*1.2
